# Supplementary material for: Application of the Theoretical Framework of Acceptability to assess a telephone-facilitated health coaching intervention for the prevention and management of type 2 diabetes
Source: PLoS One. 2022 Oct 6;17(10):e0275576. doi: 10.1371/journal.pone.0275576 (PMC9536591; doi:10.1371/journal.pone.0275576)
Supplement: S5 Appendix — (XLSX) [file pone.0275576.s005.xlsx]

## Sheet: Codebook
Variable Name	Definition	Type of variable	Code
studyid	random id number	numeric
Diabetes diagnosis		categorical	1 = Diabetes; 2= Pre-diabetes
acceptabilitystudy	Whether the participant was in the acceptability study	categorical	0=no; 1= yes
durationsession1	Duration of the first phone session in minutes	numeric
durationsession2	Duration of the second phone session in minutes	numeric
durationsession3	Duration of the third phone session in minutes	numeric
durationsession4	Duration of the fourth phone session in minutes	numeric
durationsession5	Duration of the fifth phone session in minutes	numeric
durationsession6	Duration of the sixth phone session in minutes	numeric
durationsession7	Duration of the seventh phone session in minutes	numeric
durationsession8	Duration of the eighth phone session in minutes	numeric
durationsession9	Duration of the ninth phone session in minutes	numeric
age	age of the participant at the type of the session	numeric
sex	sex of the participant	categorical	1 = Man; 2 = Woman
income	total income before tax for the household in a month on average	numeric
Employment	Participants employment status at baseline data collection	categorical	1= Employed; 2= Unemployed/Unpaid/Supported by social service; 3= Retired
sessioncompleted	# of participants who completed 3 or more sessions	categorical	0= completed less than 3 sessions; 1= completed 3 or more sessions
birthcountry	Place of birth categorized into Sweden or outside of Sweden	categorical	0 = Sweden; 1 = Outside of Sweden
s1q1	I am glad that I was asked to participate in this program	categorical	1 = Strongly Agree; 2= Agree; 3 = Neutral; 4=Disagree; 5= Strongly Disagree; 6=Not applicable
s1q2	I have enjoyed the discussions with the facilitator	categorical	1 = Strongly Agree; 2= Agree; 3 = Neutral; 4=Disagree; 5= Strongly Disagree; 6=Not applicable
s1q3	I have appreciated the activities suggested in the sessions	categorical	1 = Strongly Agree; 2= Agree; 3 = Neutral; 4=Disagree; 5= Strongly Disagree; 6=Not applicable
s1q4	I have enjoyed working with my care companion(s)	categorical	1 = Strongly Agree; 2= Agree; 3 = Neutral; 4=Disagree; 5= Strongly Disagree; 6=Not applicable
s2q1	It has been easy and effortless to have the sessions on phone	categorical	1 = Strongly Agree; 2= Agree; 3 = Neutral; 4=Disagree; 5= Strongly Disagree; 6=Not applicable
s2q2	It has been easy to find the time to participate in the program	categorical	1 = Strongly Agree; 2= Agree; 3 = Neutral; 4=Disagree; 5= Strongly Disagree; 6=Not applicable
s2q3	The length of the sessions was not too long	categorical	1 = Strongly Agree; 2= Agree; 3 = Neutral; 4=Disagree; 5= Strongly Disagree; 6=Not applicable
s3q1	This program has helped me to eat healthier	categorical	1 = Strongly Agree; 2= Agree; 3 = Neutral; 4=Disagree; 5= Strongly Disagree; 6=Not applicable
s3s2	This program has helped me to increase physical activity in my daily life	categorical	1 = Strongly Agree; 2= Agree; 3 = Neutral; 4=Disagree; 5= Strongly Disagree; 6=Not applicable
s3q3	I feel that have achieved the goals set together with my facilitator or my care companion	categorical	1 = Strongly Agree; 2= Agree; 3 = Neutral; 4=Disagree; 5= Strongly Disagree; 6=Not applicable
s3q4	I feel my health is better now compared to when I started the program	categorical	1 = Strongly Agree; 2= Agree; 3 = Neutral; 4=Disagree; 5= Strongly Disagree; 6=Not applicable
s4q1	It has been easy to understand how this program can help me	categorical	1 = Strongly Agree; 2= Agree; 3 = Neutral; 4=Disagree; 5= Strongly Disagree; 6=Not applicable
s4q2	I feel that I have received enough information about the program	categorical	1 = Strongly Agree; 2= Agree; 3 = Neutral; 4=Disagree; 5= Strongly Disagree; 6=Not applicable
s4q3	I feel that I have received enough information about SMART2D project	categorical	1 = Strongly Agree; 2= Agree; 3 = Neutral; 4=Disagree; 5= Strongly Disagree; 6=Not applicable
s5q1	I have changed my schedule to be able to participate in the coaching sessions	categorical	1 = Strongly Agree; 2= Agree; 3 = Neutral; 4=Disagree; 5= Strongly Disagree; 6=Not applicable
s5q2	I have spent less time with my family/friends due to participation in the program	categorical	1 = Strongly Agree; 2= Agree; 3 = Neutral; 4=Disagree; 5= Strongly Disagree; 6=Not applicable
s6q1	I am confident I can continue the new habits discussed with my faciliator in my daily life	categorical	1 = Strongly Agree; 2= Agree; 3 = Neutral; 4=Disagree; 5= Strongly Disagree; 6=Not applicable
s7q1	The activities in this program have fitted well with how I want to live my life	categorical	1 = Strongly Agree; 2= Agree; 3 = Neutral; 4=Disagree; 5= Strongly Disagree; 6=Not applicable
s7q2	The possibility for support from others besides healthcare providers is important for me	categorical	1 = Strongly Agree; 2= Agree; 3 = Neutral; 4=Disagree; 5= Strongly Disagree; 6=Not applicable

## Sheet: Raw Data
studyid	Diabetes diagnosis	acceptabilitystudy	durationsession1	durationsession2	durationsession3	durationsession4	durationsession5	durationsession6	durationsession7	durationsession8	durationsession9	age	sex	income	Employment	sessioncompleted	birthcountry	s1q1	s1q2	s1q3	s1q4	s2q1	s2q2	s2q3	s3q1	s3s2	s3q3	s3q4	s4q1	s4q2	s4q3	s5q1	s5q2	s6q1	s7q1	s7q2
1	1	1	10	41							7	58	2	22400	2	1	1	1	1	1	1	1	5	1	1	1	1	1	1	1	1	1	5	1	1	1
2	2	1	12	21	21	32	18	32	16	34	40	50	2	9500	2	1	1	1	1	1	6	1	1	1	2	2	1	2	1	1	1	2	2	1	1	1
3	2	1	12									33	2	28000	1	0	1	2	1	1	6	1	4	1	1	1	1	1	1	1	1	1	1	4	1	2
4	1	1	12	17	22	19	21	23	20	20	35	63	2	36000	1	1	0	1	1	2	1	1	1	1	2	1	2	4	1	1	1	5	5	1	1	1
5	2	1	10	18	18	23					22	43	1	8000	1	1	1	1	1	1	1	1	2	1	1	1	1	1	1	1	2	5	5	1	1	1
6	1	1		26	6							64	2	30000	2	1	0	1	1	5	6	1	1	1	5	2	3	5	1	1	2	5	5	1	1	5
7	1	1	5	12	21							72	1	220000	3	1	0	2	1	2	6	1	2	1	2	2	2	2	1	1	1	2	5	1	2	1
8	1	1	8	23	22							32	2	40000	1	1	0	2	5	5	5	1	1	1	5	5	3	5	5	1	1	5	5	3	3	5
9	2	0	20									53	2	4200	2	0	1
10	2	1	10	16	20	16	14	10	15	9	16	35	1		1	1	1	1	1	1	1	1	1	1	1	1	1	1	1	1	1	1	1	1	1	1
11	2	1	11	10	12	13	11	7	9	30	49	75	2	1200	3	1	0	1	1	2	6	1	1	1	2	4	2	3	1	1	1	2	5	1	1	1
12	2	1	9	21	31	19	34	12	21	17	25	38	2	0	2	1	1	1	1	1	1	1	1	1	1	1	1	1	1	1	1	1	2	1	1	1
13	2	0	11	8								53	2	8000	2	0	0
14	1	0	8									59	2	12000	2	0	1
15	1	1		27	24	17	14					43	1	44800	1	1	0	1	1	2	2	1	2	1	2	1	2	2	1	1	2	5	5	1	1	1
16	2	0										75	2	14500	3	0	0
17	2	1	9	12	17	7	8	3	6	8	15	74	1		3	1	0	1	2	5	3	4	2	5	2	2	4	4	4	5	5	5	4	1	3	1
18	1	1	7	19	32	31	29	41	33	32	45	69	1	100000	1	1	0	1	1	2	2	1	1	4	1	4	1	3	1	2	1	5	5	1	1	2
19	1	1	9	23	48							60	2	0	2	1	1	1	1	1	3	1	1	1	1	2	3	3	1	1	1	5	5	1	1	1
20	1	0	18	25	44							46	2	21000	2	1	1
21	1	1	18	12	18	21	17	16	25	26	39	68	1	30000	1	1	1	1	1	1	1	1	2	1	1	2	2	3	1	1	1	5	5	1	1	2
22	1	1	11	20	27	23	19	16	20	28	28	70	2	22000	3	1	0	1	1	2	1	1	1	1	1	2	1	2	1	1	1	5	5	1	1	1
23	1	1	8	22	26	25	27	30	26	36		50	2	20000	1	1	0	1	1	2	2	1	1	2	1	2	2	2	1	2	2	5	5	2	2	2
24	1	1	6	18	29							49	1	61000	1	1	1	1	1	1	1	1	5	3	2	2	2	1	1	1	2	5	5	2	2	1
25	1	0	9									65	1	35000	1	0	1
26	1	1	14	22	26	32	24	16				41	2	30000	1	1	1	2	1	1	6	1	1	1	1	1	2	1	1	1	1	1	1	1	1	1
27	1	1	7	15	10	10	8	12	9	8	34	48	1	22000	1	1	1	4	2	2	6	4	2	2	2	4	2	4	1	2	2	5	5	1	2	2
28	2	1	12	20	24	16	17	15	18	18	24	43	2	29000	2	1	1	1	1	1	1	1	1	1	1	1	1	1	1	1	1	5	5	1	1	1
29	2	0										48	2		2	0	1
30	1	0										64	2	50000	3	0	0
31	1	1	14	19	26	19	24	23	15	20	32	65	1	65000	3	1	0	1	1	1	1	1	1	1	1	1	1	1	1	1	1	5	5	1	1	1
32	2	1		51	23	27	25	24			26	36	2	20000	2	1	1	2	1	1	2	1	2	2	1	1	2	1	1	2	2	2	1	2	2	2
33	1	0	8									53	2	45000	1	0	1
34	1	1	13	19	29		26	28	18	26	36	49	2	17000	1	1	1	1	1	1	3	1	1	1	1	1	1	1	1	1	1	5	5	1	1	1
35	2	1	11	13	21		9	9				36	2		2	1	1	1	1	1	6	1	1	1	1	1	1	3	1	1	1	2	2	2	1	1
36	2	1	12	22	27	23	26	21	23	14	38	75	2	10000	3	1	0	2	1	1	1	1	1	1	2	2	2	4	1	1	1	5	5	2	2	1
37	2	1	12	26	32	34	26	31	22	12	24	64	1	43000	1	1	0	1	1	1	1	1	1	1	1	1	2	1	1	1	1	5	5	1	1	1
38	2	0										52	1	20300	1	1	0
39	2	0	11	4								43	2	33000	1	0	1
40	2	0										73	1	16000	3	0	0
41	2	1	9	8							13	57	2	12000	3	1	1	1	1	1	1	1	4	1	1	1	1	1	1	1	1	5	5	1	1	1
42	2	1	14	17	12	9	13	12	17	9	14	56	2	1500	2	1	1	1	1	1	6	2	2	1	2	2	4	2	1	1	1	2	5	1	2	1
43	2	0	10									60	2	25000	1	0	1
44	2	1	9	13	19							59	2	60000	1	1	1	1	1	1	1	4	4	1	1	2	2	2	1	1	1	1	2	4	1	1
45	2	0										53	2	25000	1	0	1
46	2	0	11									46	2		1	0	1
47	2	0										75	2	10700	3	0	1
48	2	1	6	9	13	14	8				4	57	2	16000	2	1	1	1	1	1	6	1	2	1	1	1	1	4	1	1	1	5	5	2	1	1
49	2	1	8	24	31	14						47	2		2	1	1	1	1	2	1	4	1	1	2	1	2	1	1	1	2	2	2	2	1	1
50	1	1	7	19	15	11		17	23	10	23	39	2	34000	1	1	1	1	1	2	6	1	1	1	1	1	2	1	1	1	1	5	5	1	2	1
51	2	1	5	12	21							34	2	22000	1	1	1	1	1	1	1	1	2	1	1	1	2	1	1	1	1	1	5	1	1	1
52	2	1	10	17	12	32	25					42	2		1	1	1	1	1	1	1	1	1	1	1	1	4	4	1	1	1	5	5	1	1	1
53	1	0										59	1	55000	1	0	1
54	2	1	11	16								43	1	35000	1	0	1	1	1	1	1	1	1	1	1	1	1	1	1	1	1	1	1	1	1	1
55	2	1	11	26	24	24	25	30	25			44	2		1	1	1	1	1	1	1	1	1	1	1	1	1	1	1	1	5	1	2	1	1	1
56	1	1	10	34	47		38	20	19	14	21	49	1	43000	1	1	1	2	1	1	6	2	2	1	1	1	2	1	1	1	2	5	5	1	1	1
57	1	0										39	1	50000	1	0	1
58	2	1	11	13	14	18	12	11	15		28	37	2		2	1	1	1	1	1	1	1	1	1	1	1	1	1	1	1	5	5	5	1	1	1
59	2	0										42	2		2	0	1
60	1	0										46	1	48000	1	0	1
61	1	1	23	21	25	19	16	16	16	17	31	58	1	32500	1	1	0	1	1	2	6	1	1	1	2	4	2	3	1	1	1	4	5	1	2	1
62	2	1	12	20	24	19	4					38	2	130000	1	1	1	1	1	1	5	1	1	1	1	1	1	1	1	1	1	2	5	2	1	1
63	2	1		27								50	2	33000	1	1	1	1	1	1	1	2	1	1	1	1	2	1	1	1	1	5	5	1	1	1
64	2	1	11	23	18	12	17	12	20	20	26	58	2	10000	2	1	0	1	1	1	6	1	1	1	3	2	2	4	1	1	1	5	5	2	2	2
65	1	0										66	1	13000	3	0	1
66	2	1	14	20	22	28	23	19	12	17	28	48	2	45000	1	1	0	1	1	1	1	1	1	1	1	1	1	1	1	1	1	5	5	1	1	1
67	2	1	58	41	38	36	44		34	51	46	60	2		1	1	1	2	2	3	6	2	2	1	4	3	3	4	4	3	4	4	4	4	3	4
68	2	0										60	1		3	0	1
69	2	1	12	11	21							30	2	16000	1	1	1	1	1	1	1	4	5	1	1	1	1	1	1	1	1	2	2	1	1	1
70	2	1	7	16	27	16						39	2		1	1	1	2	2	2	2	1	4	1	2	3	2	2	1	1	1	2	5	1	1	5
71	2	1	12		29	19	22	19	24	20	13	40	2	40000	1	1	1	1	1	1	2	2	2	1	1	2	1	1	1	2	2	1	1	1	1	1
72	1	0	14									38	1	30000	1	0	1
